# Supplementary material for: Long-range PCR in next-generation sequencing: comparison of six enzymes and evaluation on the MiSeq sequencer
Source: Sci Rep. 2014 Jul 18;4:5737. doi: 10.1038/srep05737 (PMC4102922; doi:10.1038/srep05737)
Supplement: Supplementary Information — Supplementary Dataset 123 [file srep05737-s1.xls]

## Sheet: Supplementary Table 1
Supplementary Table 1. MiSeq sequencing results on BRCA1 and BRCA2 from nine DNA samples.
No.	1	2	3	4	5	6	7	8	9
Sample	Con*	Con	Con	Con	Con	Con	BC#	Con	Con
QC-passed reads	2374894	4289173	4261410	2105803	4337421	2881578	4648334	1606027	2712769
Mapping ratio	0.999	0.9985	0.9985	0.9986	0.9985	0.9986	0.9997	0.9995	0.9996
Reads mapped	0.8567	0.8018	0.8226	0.7951	0.7849	0.6956	0.4561	0.5823	0.5936
to target region
Average coverage in target region	2132.83	2996.74	3583.58	1901.38	3342.41	2075.85	1285.2	1077.88	1956.8
Bases with over 10X coverage in target region	1	0.9053	0.9714	0.9486	0.9751	0.9481	0.9202	0.8155	0.9537
Bases with over 1X coverage in target region	1	0.9707	0.9872	0.9814	0.986	0.9799	0.9597	0.9253	0.9875
Number of SNPs	184	284	172	315	203	175	271	254	250
Number of Indels	38	52	48	64	40	43	58	48	50
Ti/Tv Ratio	2.07	2.46	2.25	2.35	2.33	2.02	3.11	2.14	1.94
*Con: Control female subjects. # BC: A female patient with hereditary breast cancer.

## Sheet: Supplementary Table 2
Supplementary table 2. A list of non-synonymous SNVs, frameshift and nonframeshift deletion identified from nine DNA samples.
Sample	Gene	Exonic	AA Change	Chromosome	Start	End	Reference allele	Observed allele	Zygosity
		Function*
1	BRCA2	nsSNVs	NM_000059:c.865C>A:p.N289H	13	32906480	32906480	A	C	het
1	BRCA2	nsSNVs	NM_000059:c.2971G>A:p.N991D	13	32911463	32911463	A	G	het
1	BRCA2	nsSNVs	NM_000059:c.7397C>T:p.V2466A	13	32929387	32929387	T	C	hom
1	BRCA2	nsSNVs	NM_000059:c.10234G>A:p.I3412V	13	32972884	32972884	A	G	het
2	BRCA2	nsSNVs	NM_000059:c.1114C>A:p.N372H	13	32906729	32906729	A	C	het
2	BRCA2	nsSNVs	NM_000059:c.4258T>G:p.D1420Y	13	32912750	32912750	G	T	het
2	BRCA2	nsSNVs	NM_000059:c.7397C>T:p.V2466A	13	32929387	32929387	T	C	hom
2	BRCA1	nsSNVs	NM_007297:c.4696G>A:p.S1566G	17	41223094	41223094	T	C	het
2	BRCA1	nsSNVs	NM_007297:c.3407G>A:p.K1136R	17	41244000	41244000	T	C	het
2	BRCA1	nsSNVs	NM_007297:c.2972G>A:p.E991G	17	41244435	41244435	T	C	het
2	BRCA1	nsSNVs	NM_007297:c.2471T>C:p.P824L	17	41244936	41244936	G	A	het
2	BRCA1	nsSNVs	NM_007297:c.1936A>G:p.D646N	17	41245471	41245471	C	T	het
3	BRCA2	nsSNVs	NM_000059:c.1114C>A:p.N372H	13	32906729	32906729	A	C	het
3	BRCA2	nsSNVs	NM_000059:c.7397C>T:p.V2466A	13	32929387	32929387	T	C	hom
3	BRCA1	nsSNVs	NM_007297:c.2978A>G:p.S993N	17	41244429	41244429	C	T	het
4	BRCA2	nsSNVs	NM_000059:c.865C>A:p.N289H	13	32906480	32906480	A	C	het
4	BRCA2	nsSNVs	NM_000059:c.2971G>A:p.N991D	13	32911463	32911463	A	G	het
4	BRCA2	nsSNVs	NM_000059:c.7397C>T:p.V2466A	13	32929387	32929387	T	C	hom
4	BRCA1	nsSNVs	NM_007297:c.4696G>A:p.S1566G	17	41223094	41223094	T	C	het
4	BRCA1	nsSNVs	NM_007297:c.3407G>A:p.K1136R	17	41244000	41244000	T	C	het
4	BRCA1	nsSNVs	NM_007297:c.2972G>A:p.E991G	17	41244435	41244435	T	C	het
4	BRCA1	nsSNVs	NM_007297:c.2471T>C:p.P824L	17	41244936	41244936	G	A	het
5	BRCA2	nsSNVs	NM_000059:c.1114C>A:p.N372H	13	32906729	32906729	A	C	het
5	BRCA2	nsSNVs	NM_000059:c.4258T>G:p.D1420Y	13	32912750	32912750	G	T	het
5	BRCA2	nsSNVs	NM_000059:c.7397C>T:p.V2466A	13	32929387	32929387	T	C	hom
5	BRCA1	nsSNVs	NM_007297:c.2978A>G:p.S993N	17	41244429	41244429	C	T	het
6	BRCA2	nsSNVs	NM_000059:c.1114C>A:p.N372H	13	32906729	32906729	A	C	het
6	BRCA2	nsSNVs	NM_000059:c.7397C>T:p.V2466A	13	32929387	32929387	T	C	hom
6	BRCA2	NFD	NM_000059:c.494_499del:p.165_167del	13	32900397	32900402	TTCATA	-	het
7	BRCA2	nsSNVs	NM_000059:c.1114C>A:p.N372H	13	32906729	32906729	A	C	het
7	BRCA2	FD	NM_000059:c.5946delT:p.S1982fs	13	32914438	32914438	T	-	het
7	BRCA2	nsSNVs	NM_000059:c.7397C>T:p.V2466A	13	32929387	32929387	T	C	hom
7	BRCA1	nsSNVs	NM_007297:c.4696G>A:p.S1566G	17	41223094	41223094	T	C	het
7	BRCA1	nsSNVs	NM_007297:c.3407G>A:p.K1136R	17	41244000	41244000	T	C	het
7	BRCA1	nsSNVs	NM_007297:c.2972G>A:p.E991G	17	41244435	41244435	T	C	het
7	BRCA1	nsSNVs	NM_007297:c.2471T>C:p.P824L	17	41244936	41244936	G	A	het
7	BRCA1	nsSNVs	NM_007297:c.1936A>G:p.D646N	17	41245471	41245471	C	T	het
8	BRCA2	nsSNVs	NM_000059:c.1114C>A:p.N372H	13	32906729	32906729	A	C	het
8	BRCA2	nsSNVs	NM_000059:c.7397C>T:p.V2466A	13	32929387	32929387	T	C	hom
8	BRCA1	nsSNVs	NM_007297:c.4696G>A:p.S1566G	17	41223094	41223094	T	C	het
8	BRCA1	nsSNVs	NM_007297:c.3407G>A:p.K1136R	17	41244000	41244000	T	C	het
8	BRCA1	nsSNVs	NM_007297:c.2972G>A:p.E991G	17	41244435	41244435	T	C	het
8	BRCA1	nsSNVs	NM_007297:c.2471T>C:p.P824L	17	41244936	41244936	G	A	het
8	BRCA1	nsSNVs	NM_007297:c.1936A>G:p.D646N	17	41245471	41245471	C	T	het
9	BRCA2	nsSNVs	NM_000059:c.1114C>A:p.N372H	13	32906729	32906729	A	C	het
9	BRCA2	nsSNVs	NM_000059:c.7397C>T:p.V2466A	13	32929387	32929387	T	C	hom
9	BRCA1	nsSNVs	NM_007297:c.4696G>A:p.S1566G	17	41223094	41223094	T	C	het
9	BRCA1	nsSNVs	NM_007297:c.3407G>A:p.K1136R	17	41244000	41244000	T	C	het
9	BRCA1	nsSNVs	NM_007297:c.2972G>A:p.E991G	17	41244435	41244435	T	C	het
9	BRCA1	nsSNVs	NM_007297:c.2471T>C:p.P824L	17	41244936	41244936	G	A	het
*nsSNVs: non-synonymous SNVs; FD: frameshift deletion; NFD: nonframeshift deletion.

## Sheet: Supplementary Table 3
Supplementary Table 3. A list of allele frequency in public databases and predicted functional scores of all non-synonymous SNVs from our samples.
AA Change	1000G	dbSNP	PhyloP	PhyloP	SIFT	SIFT	PolyPhen2	PolyPhen2_	LRT	LRT_	Mutation	MutationTaster Pred	GERP++
	Allele Freq			Pred		Pred		Pred		Pred	Taster
c.865C>A:p.289H>N	0.06	rs766173	0.82	N	0.94	T	0.88	D	0.8	N	0.0835	N	0.94
c.2971G>A:p.991D>N	0.06	rs1799944	0.9	N	0	T	0	B	0.96	N	2e-06	P	3.01
c.7397C>T:p.2466A>V	0.98	rs169547	0.98	C	0.46	T	0.24	NA	0.9	N	0.000642	N	4.93
c.10234G>A:p.3412V>I	0.04	rs1801426	0.17	N	0	T	0.01	B	0.02	N	3e-05	P	-1.63
c.1114C>A:p.372H>N	0.24	rs144848	0.21	N	0.81	T	0.23	NA	0.27	N	0.00495	P	-0.47
c.4258T>G:p.1420Y>D	0.0023	rs28897727	0.85	N	1	D	0.94	D	0.7	N	0.011	N	1.78
c.4696G>A:p.1566G>S	0.33	rs1799966	0.8	N	0.9	T	0.21	P	0.81	N	0.0144	P	1.41
c.3407G>A:p.1136R>K	0.32	rs16942	0.07	N	0	T	0	B	0.92	N	0	P	-0.73
c.2972G>A:p.991G>E	0.3	rs16941	0.79	N	0.94	T	0.31	P	0.92	N	0.0379	P	-0.89
c.2471T>C:p.824L>P	0.48	rs799917	0.98	C	0	T	0	B	1	N	6e-06	P	4.69
c.1936A>G:p.646N>D	0.04	rs4986850	0.76	N	0.99	D	0	B	0.6	N	0.000133	P	2.1
c.2978A>G:p.993N>S	0.01	rs4986852	0.94	N	0.92	T	0.18	P	0.88	N	0.000191	N	2.46
c.1936A>G:p.646N>D	0.04	rs4986850	0.76	N	0.99	D	0	B	0.6	N	0.000133	P	2.1
